# Supplementary material for: Bioactive Compounds from Dodonaea viscosa Flowers: Potent Antibacterial and Antiproliferative Effects in Breast Cancer Cells
Source: Molecules. 2025 May 22;30(11):2274. doi: 10.3390/molecules30112274 (PMC12155741; doi:10.3390/molecules30112274)
Supplement: Supplementary file 1 [file molecules-30-02274-s001.zip]

Archive with 1 entries (1 files):
- molecules-3429462-supplementary.pdf
